# Supplementary material for: Enhanced Degradation of Levofloxacin through Visible-Light-Driven Peroxymonosulfate Activation over CuInS2/g-C3N4 Heterojunctions
Source: Nanomaterials (Basel). 2023 Dec 26;14(1):74. doi: 10.3390/nano14010074 (PMC10781168; doi:10.3390/nano14010074)
Supplement: Supplementary file 1 [file nanomaterials-14-00074-s001.zip]

Archive with 1 entries (1 files):
- nanomaterials-2776859-supplementary.pdf
